# Supplementary material for: Provision of Microbiology, Infection Services and Antimicrobial Stewardship in Intensive Care: A Survey across the Critical Care Networks in England and Wales
Source: Antibiotics (Basel). 2023 Apr 17;12(4):768. doi: 10.3390/antibiotics12040768 (PMC10135214; doi:10.3390/antibiotics12040768)
Supplement: Supplementary file 1 [file antibiotics-12-00768-s001.zip]

Archive with 1 entries (1 files):
- antibiotics-2301080-supplementary.pdf
